# Supplementary material for: Anti-α-Glucosidase and Antiglycation Activities of α-Mangostin and New Xanthenone Derivatives: Enzymatic Kinetics and Mechanistic Insights through In Vitro Studies
Source: Molecules. 2022 Jan 15;27(2):547. doi: 10.3390/molecules27020547 (PMC8777799; doi:10.3390/molecules27020547)
Supplement: Supplementary file 1 [file molecules-27-00547-s001.zip]

Archive with 1 entries (1 files):
- molecules-1544743-supplementary.pdf
